# Supplementary material for: Rationale and design of a multicenter randomized study for evaluating vascular function under uric acid control using the xanthine oxidase inhibitor, febuxostat: the PRIZE study
Source: Cardiovasc Diabetol. 2016 Jun 18;15:87. doi: 10.1186/s12933-016-0409-2 (PMC4912773; doi:10.1186/s12933-016-0409-2)
Supplement: Supplementary file 1 — 10.1186/s12933-016-0409-2 Trial organization. [file 12933_2016_409_MOESM1_ESM.xlsx]

## Sheet: Additional file 1
	Additional file 1 Trial organization
	- Principal investigators
			Koichi Node (chief investigator), Saga University Faculty of Medicine, Saga, Japan
	- Steering Committee
			Toyoaki Murohara (chair), Nagoya University Graduate School of Medicine, Nagoya, Japan
			Teruo Inoue, Dokkyo Medical University, Mibu, Japan
			Masataka Sata, Tokushima University Graduate School, Tokushima, Japan
			Mitsuru Ohishi, Kagoshima University, Kagoshima, Japan
	- Executive Committee
			Kotaro Yokote (chair), Chiba University Graduate School of Medicine, Chiba, Japan
			Kazuomi Kario, Jichi Medical University School of Medicine, Shimotsuke, Japan
			Hirotaka Watada, Juntendo University Graduate School of Medicine, Tokyo, Japan
			Iichiro Shimomura, Osaka University, Graduate School of Medicine, Suita, Japan.
			Munehide Matsuhisa, Tokushima University Graduate School, Tokushima, Japan
			Yoshihiro Fukumoto, Kurume University School of Medicine, Kurume, Japan.
			Koji Maemura, Nagasaki University Graduate School of Biomedical Sciences, Nagasaki, Japan
			Yusuke Ohya, University of the Ryukyus, Okinawa, Japan.
	- Data and Safety Monitoring Board
			Hiroyuki Daida (chair), Juntendo University Graduate School of Medicine, Tokyo, Japan
			Junya Ako, Kitasato University School of Medicine, Sagamihara, Japan
			Kazuo Kitagawa, Tokyo Women's Medical University, Tokyo, Japan
	- Clinical Events Committee
			Wataru Shimizu (chair), Nippon Medical School, Tokyo, Japan
			Yoshio Kobayashi, Chiba University Graduate School of Medicine, Chiba, Japan
			Masaharu Ishihara, Hyogo College of Medicine, Nishinomiya, Japan
	- Substudy group
			FMD: Yukihito Higashi, Hiroshima University, Hiroshima, Japan
			PWV/CAVI: Hirofumi Tomiyama, Tokyo Medical University, Tokyo, Japan
			IMT: Tomoko Ishizu, Tsukuba University, Tsukuba, Japan
			Echocardiography: Hirotsugu Yamada, Tokushima University Graduate School, Tokushima, Japan
			AI: Kazuo Eguchi, Jichi Medical University School of Medicine, Shimotsuke, Japan
	- Center for measuring carotid IMT
			Tomoko Ishizu, Tsukuba University, Tsukuba, Japan
	- Statistical analysis
			Yasunori Sato, Chiba University Graduate School of Medicine, Chiba, Japan
	- Trial secretariat
			Nouvelle Place Inc., Tokyo, Japan
	- Data center and management
			Department of Data Science, Mediscience Planning Inc., Tokyo, Japan
	- Monitoring
			Shinichiro Ueda, Clinical Research Management Center, University of the Ryukyus, Okinawa, Japan
	- Audit team
			Clinical Research Support Center, University of the Ryukyus, Okinawa, Japan
			AI, augmentation index; CAVI, cardio-ankle vascular index; FMD, flow-mediated dilatation; IMT, intima-media thickness; PWV, pulse wave velocity.
